# Supplementary material for: Prothrombotic States in Transcatheter Heart Valve Leaflet Thrombosis (PROSTHESIS): Rationale and Early Results of the Observational Cohort Study
Source: J Cardiovasc Dev Dis. 2025 Feb 6;12(2):62. doi: 10.3390/jcdd12020062 (PMC11856029; doi:10.3390/jcdd12020062)
Supplement: Supplementary file 1 [file jcdd-12-00062-s001.zip]

Archive with 1 entries (1 files):
- jcdd-3346385-supplementary.pdf
